# Supplementary material for: Spatially and Temporally Confined Response of Gastrointestinal Antibiotic Resistance Gene Levels to Sulfadiazine and Extracellular Antibiotic Resistance Gene Exposure in Mice
Source: Biology (Basel). 2023 Jan 29;12(2):210. doi: 10.3390/biology12020210 (PMC9953105; doi:10.3390/biology12020210)
Supplement: Supplementary file 1 [file biology-12-00210-s001.zip]

Archive with 1 entries (1 files):
- biology-2158430-supplementary.pdf
